# Supplementary material for: Picture free recall performance linked to the brain's structural connectome
Source: Brain Behav. 2017 May 23;7(7):e00721. doi: 10.1002/brb3.721 (PMC5516597; doi:10.1002/brb3.721)
Supplement: Supplementary file 3 [file BRB3-7-e00721-s003.xlsx]

## Sheet: Blatt1
node 1	node 2	edge present in the hierarchical approach ?
Left bankssts	Left precentral
Left cuneus	Left Thalamus-Proper
Left fusiform	Left superiortemporal	*
Left fusiform	Left temporalpole	*
Left inferiortemporal	Left lingual
Left inferiortemporal	Left postcentral
Left insula	Left Caudate
Left insula	Left Accumbens-area	*
Left lateraloccipital	Left insula
Left lateraloccipital	Left superiortemporal	*
Left lateralorbitofrontal	Left superiortemporal	*
Left lingual	Left Putamen
Left lingual	Left middletemporal
Left lingual	Left superiortemporal	*
Left lingual	Left temporalpole	*
Left middletemporal	Left pericalcarine
Left middletemporal	Left precentral
Left parsopercularis	Left superiortemporal
Left parsopercularis	Left transversetemporal
Left pericalcarine	Left insula	*
Left pericalcarine	Left Thalamus-Proper
Left pericalcarine	Left Putamen
Left pericalcarine	Left superiortemporal	*
Left precuneus	Left superiortemporal
Left rostralmiddlefrontal	Left Accumbens-area
Left superiortemporal	Left insula	*
Left superiortemporal	Left Caudate	*
Left superiortemporal	Left Hippocampus	*
Left superiortemporal	Left Accumbens-area	*
Left temporalpole	Left Accumbens-area	*
