# Supplementary material for: Picture free recall performance linked to the brain's structural connectome
Source: Brain Behav. 2017 May 23;7(7):e00721. doi: 10.1002/brb3.721 (PMC5516597; doi:10.1002/brb3.721)
Supplement: Supplementary file 4 [file BRB3-7-e00721-s004.xlsx]

## Sheet: Blatt1
node 1	node 2	edge present in the hierarchical approach ?
Left lateralorbitofrontal	Left superiortemporal	*
Left lingual	Left middletemporal
Left lingual	Left superiortemporal	*
Left parsopercularis	Left superiortemporal
Left parsopercularis	Left transversetemporal
Left pericalcarine	Left superiortemporal	*
Left pericalcarine	Left insula	*
Left superiortemporal	Left insula	*
Left superiortemporal	Left Hippocampus	*
