# Supplementary material for: Picture free recall performance linked to the brain's structural connectome
Source: Brain Behav. 2017 May 23;7(7):e00721. doi: 10.1002/brb3.721 (PMC5516597; doi:10.1002/brb3.721)
Supplement: Supplementary file 5 [file BRB3-7-e00721-s005.xlsx]

## Sheet: Blatt2
node 1	node 2	edge present in the hierarchical approach ?
Left bankssts	Left caudalmiddlefrontal
Left bankssts	Left postcentral
Left bankssts	Left precentral
Left caudalanteriorcingulate	Left rostralmiddlefrontal
Left caudalanteriorcingulate	Right cuneus
Left cuneus	Left Hippocampus
Left cuneus	Left Thalamus-Proper
Left entorhinal	Left Accumbens-area
Left entorhinal	Left fusiform
Left fusiform	Left Accumbens-area
Left fusiform	Left Hippocampus
Left fusiform	Left inferiortemporal
Left fusiform	Left insula
Left fusiform	Left lateralorbitofrontal
Left fusiform	Left middletemporal	*
Left fusiform	Left Pallidum
Left fusiform	Left superiorparietal
Left fusiform	Left superiortemporal	*
Left fusiform	Left temporalpole	*
Left inferiorparietal	Left isthmuscingulate
Left inferiorparietal	Left middletemporal
Left inferiorparietal	Left precuneus
Left inferiortemporal	Left lingual
Left inferiortemporal	Left postcentral
Left inferiortemporal	Left precentral
Left insula	Left Accumbens-area	*
Left insula	Left Caudate
Left insula	Left Hippocampus
Left insula	Left Thalamus-Proper
Left isthmuscingulate	Left Amygdala
Left isthmuscingulate	Left parahippocampal
Left isthmuscingulate	Left superiorfrontal
Left isthmuscingulate	Right posteriorcingulate
Left lateraloccipital	Left insula	*
Left lateraloccipital	Left lateralorbitofrontal
Left lateraloccipital	Left superiortemporal	*
Left lateralorbitofrontal	Left superiortemporal	*
Left lateralorbitofrontal	Left transversetemporal
Left lingual	Left Accumbens-area
Left lingual	Left middletemporal
Left lingual	Left Putamen
Left lingual	Left superiortemporal	*
Left lingual	Left temporalpole	*
Left middletemporal	Left pericalcarine
Left middletemporal	Left postcentral
Left middletemporal	Left precentral
Left middletemporal	Left supramarginal
Left Pallidum	Left Accumbens-area
Left parsopercularis	Left superiortemporal
Left parsopercularis	Left transversetemporal
Left pericalcarine	Left insula	*
Left pericalcarine	Left Putamen
Left pericalcarine	Left superiortemporal	*
Left pericalcarine	Left temporalpole	*
Left pericalcarine	Left Thalamus-Proper
Left posteriorcingulate	Left precuneus
Left posteriorcingulate	Right cuneus
Left precentral	Left transversetemporal
Left precuneus	Left superiortemporal
Left precuneus	Left Thalamus-Proper
Left precuneus	Left transversetemporal
Left precuneus	Right posteriorcingulate
Left precuneus	Right superiortemporal
Left precuneus	Right supramarginal
Left rostralmiddlefrontal	Left Accumbens-area
Left rostralmiddlefrontal	Right caudalanteriorcingulate
Left superiorfrontal	Left Accumbens-area
Left superiorparietal	Left supramarginal
Left superiortemporal	Left Accumbens-area	*
Left superiortemporal	Left Caudate	*
Left superiortemporal	Left Hippocampus	*
Left superiortemporal	Left insula	*
Left superiortemporal	Left Pallidum
Left superiortemporal	Left Thalamus-Proper
Left superiortemporal	Left transversetemporal
Left supramarginal	Right precuneus
Left temporalpole	Left Accumbens-area	*
Left temporalpole	Left Caudate	*
Left temporalpole	Left Pallidum
Left transversetemporal	Left insula
Left transversetemporal	Left Putamen
Left transversetemporal	Left Thalamus-Proper
Right bankssts	Right postcentral
Right bankssts	Right precuneus
Right caudalanteriorcingulate	Right cuneus
Right caudalanteriorcingulate	Right isthmuscingulate
Right caudalanteriorcingulate	Right precuneus
Right cuneus	Right Hippocampus
Right cuneus	Right posteriorcingulate
Right cuneus	Right Putamen
Right entorhinal	Right parahippocampal
Right fusiform	Right Accumbens-area	*
Right fusiform	Right inferiortemporal	*
Right fusiform	Right isthmuscingulate
Right fusiform	Right superiortemporal
Right inferiortemporal	Right Accumbens-area	*
Right inferiortemporal	Right Hippocampus
Right inferiortemporal	Right lingual
Right inferiortemporal	Right superiortemporal	*
Right inferiortemporal	Right temporalpole
Right inferiortemporal	Right Thalamus-Proper
Right insula	Right Hippocampus
Right isthmuscingulate	Left Thalamus-Proper
Right isthmuscingulate	Right parahippocampal
Right isthmuscingulate	Right posteriorcingulate
Right isthmuscingulate	Right Putamen
Right isthmuscingulate	Right superiortemporal
Right lateraloccipital	Right lingual
Right lateraloccipital	Right parsorbitalis
Right lateraloccipital	Right superiortemporal
Right lateraloccipital	Right temporalpole
Right lingual	Right insula
Right lingual	Right middletemporal
Right lingual	Right Putamen
Right lingual	Right superiortemporal
Right lingual	Right temporalpole
Right middletemporal	Right pericalcarine
Right paracentral	Right superiortemporal
Right paracentral	Right transversetemporal
Right parahippocampal	Right temporalpole
Right parsopercularis	Right transversetemporal
Right parsorbitalis	Right precentral
Right parsorbitalis	Right superiortemporal
Right pericalcarine	Right insula
Right pericalcarine	Right superiortemporal
Right pericalcarine	Right temporalpole
Right postcentral	Right insula
Right postcentral	Right superiorparietal
Right posteriorcingulate	Right precuneus
Right posteriorcingulate	Right superiortemporal
Right posteriorcingulate	Right supramarginal
Right precentral	Right transversetemporal
Right precuneus	Left Thalamus-Proper
Right precuneus	Right insula
Right precuneus	Right superiortemporal
Right precuneus	Right supramarginal
Right precuneus	Right transversetemporal
Right rostralmiddlefrontal	Right Putamen
Right transversetemporal	Right Putamen
Right transversetemporal	Right Thalamus-Proper
